# Supplementary material for: U1 snRNP and RNA polymerase II interaction is predominantly mediated by Prp40 rather than U1-70K in yeast
Source: Nucleic Acids Res. 2026 Jun 10;54(11):gkag581. doi: 10.1093/nar/gkag581 (PMC13250567; doi:10.1093/nar/gkag581)
Supplement: gkag581_Supplemental_Files [file gkag581_supplemental_files.zip]

Archive with 2 entries (2 files):
- 050626035158_supplementary_figures.pdf
- Supplementary Table 1.xlsx
