# Supplementary material for: U1 snRNP and RNA polymerase II interaction is predominantly mediated by Prp40 rather than U1-70K in yeast
Source: Nucleic Acids Res. 2026 Jun 10;54(11):gkag581. doi: 10.1093/nar/gkag581 (PMC13250567; doi:10.1093/nar/gkag581)
Supplement: gkag581_Supplemental_Files [file gkag581_supplemental_files.zip › Supplementary Table 1.xlsx]

## Sheet: Crosslinks
Crosslinker	Crosslink Type	# CSMs (Crosslink Spectrum Match)	# Proteins	Sequence A	Accession A	Position A	Sequence B	Accession B	Position B	Protein Descriptions A	Protein Descriptions B	Best CSM Score	Residue position n protein A	Residue position in protein B	Modifications A	Modifications B
DSSO	Inter	2	2	DG[K]LAKPR	P08518	3	NMK[T]PSLTVYLEPGHAADQEQAK	P04050	4	DNA-diRected RNA polymeRase II subunit RPB2 OS=SacchaRomyces ceRevisiae (stRain ATCC 204508 / S288c) OX=559292 GN=RPB2 PE=1 SV=2	DNA-diRected RNA polymeRase II subunit RPB1 OS=SacchaRomyces ceRevisiae (stRain ATCC 204508 / S288c) OX=559292 GN=RPO21 PE=1 SV=2	182.61	507	1113	K3(DSSO)	M2(Oxidation);T4(DSSO)
DSSO	Inter	1	2	DG[K]LAKPR	P08518	3	NMKTP[S]LTVYLEPGHAADQEQAK	P04050	6	DNA-diRected RNA polymeRase II subunit RPB2 OS=SacchaRomyces ceRevisiae (stRain ATCC 204508 / S288c) OX=559292 GN=RPB2 PE=1 SV=2	DNA-diRected RNA polymeRase II subunit RPB1 OS=SacchaRomyces ceRevisiae (stRain ATCC 204508 / S288c) OX=559292 GN=RPO21 PE=1 SV=2	148.31	507	1115	K3(DSSO)	S6(DSSO)
DSSO	Inter	2	2	DG[K]LAKPR	P08518	3	NM[K]TPSLTVYLEPGHAADQEQAK	P04050	3	DNA-diRected RNA polymeRase II subunit RPB2 OS=SacchaRomyces ceRevisiae (stRain ATCC 204508 / S288c) OX=559292 GN=RPB2 PE=1 SV=2	DNA-diRected RNA polymeRase II subunit RPB1 OS=SacchaRomyces ceRevisiae (stRain ATCC 204508 / S288c) OX=559292 GN=RPO21 PE=1 SV=2	180.28	507	1112	K3(DSSO)	K3(DSSO)
DSSO	Inter	1	2	HMVDD[K]IHAR	P08518	6	[S]IAKTLTYPEVVTPYNIDR	P04050	1	DNA-diRected RNA polymeRase II subunit RPB2 OS=SacchaRomyces ceRevisiae (stRain ATCC 204508 / S288c) OX=559292 GN=RPB2 PE=1 SV=2	DNA-diRected RNA polymeRase II subunit RPB1 OS=SacchaRomyces ceRevisiae (stRain ATCC 204508 / S288c) OX=559292 GN=RPO21 PE=1 SV=2	136.42	1102	369	M2(Oxidation);K6(DSSO)	S1(DSSO)
DSSO	Inter	5	2	DG[K]LAKPR	P08518	3	NMKTPSLTVYLEPGHAADQEQA[K]LIR	P04050	23	DNA-diRected RNA polymeRase II subunit RPB2 OS=SacchaRomyces ceRevisiae (stRain ATCC 204508 / S288c) OX=559292 GN=RPB2 PE=1 SV=2	DNA-diRected RNA polymeRase II subunit RPB1 OS=SacchaRomyces ceRevisiae (stRain ATCC 204508 / S288c) OX=559292 GN=RPO21 PE=1 SV=2	110.5	507	1132	K3(DSSO)	Nterm(Acetyl);M2(Oxidation);K3(DSSO:NH3);K23(DSSO)
DSSO	Inter	2	2	DG[K]LAKPR	P08518	3	NMK[T]PSLTVYLEPGHAADQEQAKLIR	P04050	4	DNA-diRected RNA polymeRase II subunit RPB2 OS=SacchaRomyces ceRevisiae (stRain ATCC 204508 / S288c) OX=559292 GN=RPB2 PE=1 SV=2	DNA-diRected RNA polymeRase II subunit RPB1 OS=SacchaRomyces ceRevisiae (stRain ATCC 204508 / S288c) OX=559292 GN=RPO21 PE=1 SV=2	137.16	507	1113	K3(DSSO)	T4(DSSO);K23(DSSO:NH3)
DSSO	Inter	5	2	DG[K]LAKPR	P08518	3	LKEILNVA[K]NMK	P04050	9	DNA-diRected RNA polymeRase II subunit RPB2 OS=SacchaRomyces ceRevisiae (stRain ATCC 204508 / S288c) OX=559292 GN=RPB2 PE=1 SV=2	DNA-diRected RNA polymeRase II subunit RPB1 OS=SacchaRomyces ceRevisiae (stRain ATCC 204508 / S288c) OX=559292 GN=RPO21 PE=1 SV=2	222.04	507	1109	K3(DSSO)	Nterm(Acetyl);K2(DSSO:NH3);K9(DSSO);M11(Oxidation)
DSSO	Inter	1	2	DG[K]LAKPR	P08518	3	[K]IENTMLENITLR	P04050	1	DNA-diRected RNA polymeRase II subunit RPB2 OS=SacchaRomyces ceRevisiae (stRain ATCC 204508 / S288c) OX=559292 GN=RPB2 PE=1 SV=2	DNA-diRected RNA polymeRase II subunit RPB1 OS=SacchaRomyces ceRevisiae (stRain ATCC 204508 / S288c) OX=559292 GN=RPO21 PE=1 SV=2	141.94	507	1262	K3(DSSO)	K1(DSSO)
DSSO	Inter	2	2	TAYH[S]KR	P08518	5	NGPNEHPGA[K]YVIR	P04050	10	DNA-diRected RNA polymeRase II subunit RPB2 OS=SacchaRomyces ceRevisiae (stRain ATCC 204508 / S288c) OX=559292 GN=RPB2 PE=1 SV=2	DNA-diRected RNA polymeRase II subunit RPB1 OS=SacchaRomyces ceRevisiae (stRain ATCC 204508 / S288c) OX=559292 GN=RPO21 PE=1 SV=2	146.19	933	403	S5(DSSO)	K10(DSSO)
DSSO	Inter	1	2	FV[K]VR	P08518	3	AAMND[K]DLTMGQVGER	P04050	6	DNA-diRected RNA polymeRase II subunit RPB2 OS=SacchaRomyces ceRevisiae (stRain ATCC 204508 / S288c) OX=559292 GN=RPB2 PE=1 SV=2	DNA-diRected RNA polymeRase II subunit RPB1 OS=SacchaRomyces ceRevisiae (stRain ATCC 204508 / S288c) OX=559292 GN=RPO21 PE=1 SV=2	123.8	965	1205	K3(DSSO)	M3(Oxidation);K6(DSSO);M10(Oxidation)
DSSO	Inter	16	2	DG[K]LAKPR	P08518	3	L[K]EILNVAK	P04050	2	DNA-diRected RNA polymeRase II subunit RPB2 OS=SacchaRomyces ceRevisiae (stRain ATCC 204508 / S288c) OX=559292 GN=RPB2 PE=1 SV=2	DNA-diRected RNA polymeRase II subunit RPB1 OS=SacchaRomyces ceRevisiae (stRain ATCC 204508 / S288c) OX=559292 GN=RPO21 PE=1 SV=2	347.88	507	1102	K3(DSSO)	Nterm(Acetyl);K2(DSSO)
DSSO	Inter	2	2	LA[K]PR	P08518	3	L[K]EILNVAK	P04050	2	DNA-diRected RNA polymeRase II subunit RPB2 OS=SacchaRomyces ceRevisiae (stRain ATCC 204508 / S288c) OX=559292 GN=RPB2 PE=1 SV=2	DNA-diRected RNA polymeRase II subunit RPB1 OS=SacchaRomyces ceRevisiae (stRain ATCC 204508 / S288c) OX=559292 GN=RPO21 PE=1 SV=2	161.51	510	1102	K3(DSSO)	K2(DSSO)
DSSO	Inter	1	2	DG[K]LAKPR	P08518	3	V[K]VIPYSTFR	P04050	2	DNA-diRected RNA polymeRase II subunit RPB2 OS=SacchaRomyces ceRevisiae (stRain ATCC 204508 / S288c) OX=559292 GN=RPB2 PE=1 SV=2	DNA-diRected RNA polymeRase II subunit RPB1 OS=SacchaRomyces ceRevisiae (stRain ATCC 204508 / S288c) OX=559292 GN=RPO21 PE=1 SV=2	208.98	507	461	K3(DSSO)	K2(DSSO)
DSSO	Inter	2	2	TAYH[S]KR	P08518	5	LKG[K]EGR	P04050	4	DNA-diRected RNA polymeRase II subunit RPB2 OS=SacchaRomyces ceRevisiae (stRain ATCC 204508 / S288c) OX=559292 GN=RPB2 PE=1 SV=2	DNA-diRected RNA polymeRase II subunit RPB1 OS=SacchaRomyces ceRevisiae (stRain ATCC 204508 / S288c) OX=559292 GN=RPO21 PE=1 SV=2	114.95	933	332	S5(DSSO)	K2(DSSO:H2O);K2(DSSO:NH3);K4(DSSO)
DSSO	Inter	2	2	DG[K]LAKPR	P08518	3	LKG[K]EGR	P04050	4	DNA-diRected RNA polymeRase II subunit RPB2 OS=SacchaRomyces ceRevisiae (stRain ATCC 204508 / S288c) OX=559292 GN=RPB2 PE=1 SV=2	DNA-diRected RNA polymeRase II subunit RPB1 OS=SacchaRomyces ceRevisiae (stRain ATCC 204508 / S288c) OX=559292 GN=RPO21 PE=1 SV=2	169.66	507	332	K3(DSSO)	K2(DSSO:H2O);K2(DSSO:NH3);K4(DSSO)
DSSO	Inter	1	2	TAYHS[K]R	P08518	6	A[K]IGGLNDPR	P04050	2	DNA-diRected RNA polymeRase II subunit RPB2 OS=SacchaRomyces ceRevisiae (stRain ATCC 204508 / S288c) OX=559292 GN=RPB2 PE=1 SV=2	DNA-diRected RNA polymeRase II subunit RPB1 OS=SacchaRomyces ceRevisiae (stRain ATCC 204508 / S288c) OX=559292 GN=RPO21 PE=1 SV=2	291.21	934	49	K6(DSSO)	K2(DSSO)
DSSO	Inter	2	2	TAYH[S]KR	P08518	5	A[K]IGGLNDPR	P04050	2	DNA-diRected RNA polymeRase II subunit RPB2 OS=SacchaRomyces ceRevisiae (stRain ATCC 204508 / S288c) OX=559292 GN=RPB2 PE=1 SV=2	DNA-diRected RNA polymeRase II subunit RPB1 OS=SacchaRomyces ceRevisiae (stRain ATCC 204508 / S288c) OX=559292 GN=RPO21 PE=1 SV=2	219.2	933	49	S5(DSSO)	K2(DSSO)
DSSO	Inter	1	2	M[K]HGTYDK	P08518	2	A[K]IGGLNDPR	P04050	2	DNA-diRected RNA polymeRase II subunit RPB2 OS=SacchaRomyces ceRevisiae (stRain ATCC 204508 / S288c) OX=559292 GN=RPB2 PE=1 SV=2	DNA-diRected RNA polymeRase II subunit RPB1 OS=SacchaRomyces ceRevisiae (stRain ATCC 204508 / S288c) OX=559292 GN=RPO21 PE=1 SV=2	131.65	886	49	M1(Oxidation);K2(DSSO)	K2(DSSO)
DSSO	Inter	2	2	TAYH[S]KR	P08518	5	[V]GQQYSSAPLR	P04050	1	DNA-diRected RNA polymeRase II subunit RPB2 OS=SacchaRomyces ceRevisiae (stRain ATCC 204508 / S288c) OX=559292 GN=RPB2 PE=1 SV=2	DNA-diRected RNA polymeRase II subunit RPB1 OS=SacchaRomyces ceRevisiae (stRain ATCC 204508 / S288c) OX=559292 GN=RPO21 PE=1 SV=2	210.47	933	2	S5(DSSO)	Nterm(DSSO)
SDA	Inter	7	2	DG[K]LAKPR	P08518	3	[T]AETGYIQR	P04050	1	DNA-diRected RNA polymeRase II subunit RPB2 OS=SacchaRomyces ceRevisiae (stRain ATCC 204508 / S288c) OX=559292 GN=RPB2 PE=1 SV=2	DNA-diRected RNA polymeRase II subunit RPB1 OS=SacchaRomyces ceRevisiae (stRain ATCC 204508 / S288c) OX=559292 GN=RPO21 PE=1 SV=2	365.27	507	831	K3(SDA)	T1(SDA)
DSSO	Inter	1	2	[K]GQELK	P16370	1	A[K]IGGLNDPR	P04050	2	DNA-diRected RNA polymeRase II subunit RPB3 OS=SacchaRomyces ceRevisiae (stRain ATCC 204508 / S288c) OX=559292 GN=RPB3 PE=1 SV=2	DNA-diRected RNA polymeRase II subunit RPB1 OS=SacchaRomyces ceRevisiae (stRain ATCC 204508 / S288c) OX=559292 GN=RPO21 PE=1 SV=2	121.86	149	49	K1(DSSO)	K2(DSSO)
DSSO	Inter	3	2	L[K]ESQLPR	P20434	2	TV[K]EVQFGLFSPEEVR	P04050	3	DNA-diRected RNA polymeRases I, II, and III subunit RPABC1 OS=SacchaRomyces ceRevisiae (stRain ATCC 204508 / S288c) OX=559292 GN=RPB5 PE=1 SV=1	DNA-diRected RNA polymeRase II subunit RPB1 OS=SacchaRomyces ceRevisiae (stRain ATCC 204508 / S288c) OX=559292 GN=RPO21 PE=1 SV=2	175.3	171	15	K2(DSSO)	K3(DSSO)
DSSO	Inter	1	2	L[K]ESQLPR	P20434	2	[T]VKEVQFGLFSPEEVR	P04050	1	DNA-diRected RNA polymeRases I, II, and III subunit RPABC1 OS=SacchaRomyces ceRevisiae (stRain ATCC 204508 / S288c) OX=559292 GN=RPB5 PE=1 SV=1	DNA-diRected RNA polymeRase II subunit RPB1 OS=SacchaRomyces ceRevisiae (stRain ATCC 204508 / S288c) OX=559292 GN=RPO21 PE=1 SV=2	172.48	171	13	K2(DSSO)	Nterm(Acetyl);T1(DSSO)
DSSO	Inter	2	2	L[K]ESQLPR	P20434	2	QALAI[K]DSKK	P04050	6	DNA-diRected RNA polymeRases I, II, and III subunit RPABC1 OS=SacchaRomyces ceRevisiae (stRain ATCC 204508 / S288c) OX=559292 GN=RPB5 PE=1 SV=1	DNA-diRected RNA polymeRase II subunit RPB1 OS=SacchaRomyces ceRevisiae (stRain ATCC 204508 / S288c) OX=559292 GN=RPO21 PE=1 SV=2	112.23	171	129	K2(DSSO)	K6(DSSO)
DSSO	Inter	9	2	ELL[K]R	P20434	4	G[K]NEIIQNAQR	P04050	2	DNA-diRected RNA polymeRases I, II, and III subunit RPABC1 OS=SacchaRomyces ceRevisiae (stRain ATCC 204508 / S288c) OX=559292 GN=RPB5 PE=1 SV=1	DNA-diRected RNA polymeRase II subunit RPB1 OS=SacchaRomyces ceRevisiae (stRain ATCC 204508 / S288c) OX=559292 GN=RPO21 PE=1 SV=2	115.52	166	1003	K4(DSSO)	Nterm(Acetyl);K2(DSSO)
DSSO	Inter	9	2	L[K]ESQLPR	P20434	2	QALAI[K]DSK	P04050	6	DNA-diRected RNA polymeRases I, II, and III subunit RPABC1 OS=SacchaRomyces ceRevisiae (stRain ATCC 204508 / S288c) OX=559292 GN=RPB5 PE=1 SV=1	DNA-diRected RNA polymeRase II subunit RPB1 OS=SacchaRomyces ceRevisiae (stRain ATCC 204508 / S288c) OX=559292 GN=RPO21 PE=1 SV=2	404.56	171	129	Nterm(Acetyl);K2(DSSO)	Nterm(Acetyl);K6(DSSO)
DSSO	Inter	1	2	L[K]ESQLPR	P20434	2	A[K]IGGLNDPR	P04050	2	DNA-diRected RNA polymeRases I, II, and III subunit RPABC1 OS=SacchaRomyces ceRevisiae (stRain ATCC 204508 / S288c) OX=559292 GN=RPB5 PE=1 SV=1	DNA-diRected RNA polymeRase II subunit RPB1 OS=SacchaRomyces ceRevisiae (stRain ATCC 204508 / S288c) OX=559292 GN=RPO21 PE=1 SV=2	199.82	171	49	K2(DSSO)	K2(DSSO)
DSSO	Inter	2	2	L[K]ESQLPR	P20434	2	[V]GQQYSSAPLR	P04050	1	DNA-diRected RNA polymeRases I, II, and III subunit RPABC1 OS=SacchaRomyces ceRevisiae (stRain ATCC 204508 / S288c) OX=559292 GN=RPB5 PE=1 SV=1	DNA-diRected RNA polymeRase II subunit RPB1 OS=SacchaRomyces ceRevisiae (stRain ATCC 204508 / S288c) OX=559292 GN=RPO21 PE=1 SV=2	291.91	171	2	K2(DSSO)	Nterm(DSSO)
DSSO	Inter	1	2	L[K]ESQLPR	P20434	2	V[K]VIPYSTFR	P04050	2	DNA-diRected RNA polymeRases I, II, and III subunit RPABC1 OS=SacchaRomyces ceRevisiae (stRain ATCC 204508 / S288c) OX=559292 GN=RPB5 PE=1 SV=1	DNA-diRected RNA polymeRase II subunit RPB1 OS=SacchaRomyces ceRevisiae (stRain ATCC 204508 / S288c) OX=559292 GN=RPO21 PE=1 SV=2	172.08	171	461	K2(DSSO)	K2(DSSO)
DSSO	Inter	1	2	LSSDE[K]R	P20434	6	QALAI[K]DSK	P04050	6	DNA-diRected RNA polymeRases I, II, and III subunit RPABC1 OS=SacchaRomyces ceRevisiae (stRain ATCC 204508 / S288c) OX=559292 GN=RPB5 PE=1 SV=1	DNA-diRected RNA polymeRase II subunit RPB1 OS=SacchaRomyces ceRevisiae (stRain ATCC 204508 / S288c) OX=559292 GN=RPO21 PE=1 SV=2	137.76	161	129	K6(DSSO)	K6(DSSO)
DSSO	Inter	1	2	ELL[K]R	P20434	4	A[K]IGGLNDPR	P04050	2	DNA-diRected RNA polymeRases I, II, and III subunit RPABC1 OS=SacchaRomyces ceRevisiae (stRain ATCC 204508 / S288c) OX=559292 GN=RPB5 PE=1 SV=1	DNA-diRected RNA polymeRase II subunit RPB1 OS=SacchaRomyces ceRevisiae (stRain ATCC 204508 / S288c) OX=559292 GN=RPO21 PE=1 SV=2	331.97	166	49	K4(DSSO)	K2(DSSO)
DSSO	Inter	1	2	E[K]AIPKDQR	P20435	2	TV[K]EVQFGLFSPEEVR	P04050	3	DNA-diRected RNA polymeRases I, II, and III subunit RPABC2 OS=SacchaRomyces ceRevisiae (stRain ATCC 204508 / S288c) OX=559292 GN=RPO26 PE=1 SV=1	DNA-diRected RNA polymeRase II subunit RPB1 OS=SacchaRomyces ceRevisiae (stRain ATCC 204508 / S288c) OX=559292 GN=RPO21 PE=1 SV=2	112.98	72	15	K2(DSSO)	K3(DSSO)
DSSO	Inter	1	2	[K]IPLVIR	P20435	1	[V]GQQYSSAPLR	P04050	1	DNA-diRected RNA polymeRases I, II, and III subunit RPABC2 OS=SacchaRomyces ceRevisiae (stRain ATCC 204508 / S288c) OX=559292 GN=RPO26 PE=1 SV=1	DNA-diRected RNA polymeRase II subunit RPB1 OS=SacchaRomyces ceRevisiae (stRain ATCC 204508 / S288c) OX=559292 GN=RPO21 PE=1 SV=2	122	129	2	K1(DSSO)	Nterm(DSSO)
DSSO	Inter	4	2	E[K]AIPK	P20435	2	TV[K]EVQFGLFSPEEVR	P04050	3	DNA-diRected RNA polymeRases I, II, and III subunit RPABC2 OS=SacchaRomyces ceRevisiae (stRain ATCC 204508 / S288c) OX=559292 GN=RPO26 PE=1 SV=1	DNA-diRected RNA polymeRase II subunit RPB1 OS=SacchaRomyces ceRevisiae (stRain ATCC 204508 / S288c) OX=559292 GN=RPO21 PE=1 SV=2	229.17	72	15	K2(DSSO)	Nterm(Acetyl);K3(DSSO)
DSSO	Inter	3	2	AIP[K]DQR	P20435	4	G[K]NEIIQNAQR	P04050	2	DNA-diRected RNA polymeRases I, II, and III subunit RPABC2 OS=SacchaRomyces ceRevisiae (stRain ATCC 204508 / S288c) OX=559292 GN=RPO26 PE=1 SV=1	DNA-diRected RNA polymeRase II subunit RPB1 OS=SacchaRomyces ceRevisiae (stRain ATCC 204508 / S288c) OX=559292 GN=RPO21 PE=1 SV=2	118.34	76	1003	K4(DSSO)	K2(DSSO)
DSSO	Inter	2	2	DNF[K]SLLR	P33203	4	KVT[S]GVPRLKEILNVAKNMK	P04050	4	Pre-mRNA-processing protein PRP40 OS=Saccharomyces cerevisiae (strain ATCC 204508 / S288c) OX=559292 GN=PRP40 PE=1 SV=1	DNA-diRected RNA polymeRase II subunit RPB1 OS=SacchaRomyces ceRevisiae (stRain ATCC 204508 / S288c) OX=559292 GN=RPO21 PE=1 SV=2	158.17	363	1096	K4(DSSO)	Nterm(Acetyl);K1(DSSO:NH3);S4(DSSO);K17(DSSO:NH3)
SDA	Inter	1	2	FE[L]FLLGEGESKLK	P38902	3	HIMD[N]DPVLFNRQPSLHK	P04050	5	DNA-diRected RNA polymeRase II subunit RPB11 OS=SacchaRomyces ceRevisiae (stRain ATCC 204508 / S288c) OX=559292 GN=RPB11 PE=1 SV=1	DNA-diRected RNA polymeRase II subunit RPB1 OS=SacchaRomyces ceRevisiae (stRain ATCC 204508 / S288c) OX=559292 GN=RPO21 PE=1 SV=2	259.76	9	439	Nterm(Acetyl);L3(SDA)	M3(Oxidation);N5(SDA)
DSSO	Inter	1	2	AISVA[K]IR	P04050	6	[K]AAPSPISHVAEIR	P08518	1	DNA-diRected RNA polymeRase II subunit RPB1 OS=SacchaRomyces ceRevisiae (stRain ATCC 204508 / S288c) OX=559292 GN=RPO21 PE=1 SV=2	DNA-diRected RNA polymeRase II subunit RPB2 OS=SacchaRomyces ceRevisiae (stRain ATCC 204508 / S288c) OX=559292 GN=RPB2 PE=1 SV=2	310.93	34	228	K6(DSSO)	K1(DSSO)
DSSO	Inter	1	2	AISVA[K]IR	P04050	6	DCMIAHGAASFL[K]ER	P08518	13	DNA-diRected RNA polymeRase II subunit RPB1 OS=SacchaRomyces ceRevisiae (stRain ATCC 204508 / S288c) OX=559292 GN=RPO21 PE=1 SV=2	DNA-diRected RNA polymeRase II subunit RPB2 OS=SacchaRomyces ceRevisiae (stRain ATCC 204508 / S288c) OX=559292 GN=RPB2 PE=1 SV=2	304.78	34	1148	K6(DSSO)	C2(Carbamidomethyl);K13(DSSO)
DSSO	Inter	6	2	GNLMG[K]R	P04050	6	HMVDD[K]IHAR	P08518	6	DNA-diRected RNA polymeRase II subunit RPB1 OS=SacchaRomyces ceRevisiae (stRain ATCC 204508 / S288c) OX=559292 GN=RPO21 PE=1 SV=2	DNA-diRected RNA polymeRase II subunit RPB2 OS=SacchaRomyces ceRevisiae (stRain ATCC 204508 / S288c) OX=559292 GN=RPB2 PE=1 SV=2	244.48	343	1102	Nterm(Acetyl);M4(Oxidation);K6(DSSO)	Nterm(Acetyl);M2(Oxidation);K6(DSSO)
DSSO	Inter	5	2	LKG[K]EGR	P04050	4	M[K]HGTYDK	P08518	2	DNA-diRected RNA polymeRase II subunit RPB1 OS=SacchaRomyces ceRevisiae (stRain ATCC 204508 / S288c) OX=559292 GN=RPO21 PE=1 SV=2	DNA-diRected RNA polymeRase II subunit RPB2 OS=SacchaRomyces ceRevisiae (stRain ATCC 204508 / S288c) OX=559292 GN=RPB2 PE=1 SV=2	155.35	332	886	K2(DSSO:H2O);K2(DSSO:NH3);K4(DSSO)	M1(Oxidation);K2(DSSO)
DSSO	Inter	5	2	GNLMG[K]R	P04050	6	M[K]HGTYDK	P08518	2	DNA-diRected RNA polymeRase II subunit RPB1 OS=SacchaRomyces ceRevisiae (stRain ATCC 204508 / S288c) OX=559292 GN=RPO21 PE=1 SV=2	DNA-diRected RNA polymeRase II subunit RPB2 OS=SacchaRomyces ceRevisiae (stRain ATCC 204508 / S288c) OX=559292 GN=RPB2 PE=1 SV=2	282.53	343	886	Nterm(Acetyl);M4(Oxidation);K6(DSSO)	M1(Oxidation);K2(DSSO)
DSSO	Inter	3	2	[K]VTSGVPR	P04050	1	DG[K]LAKPR	P08518	3	DNA-diRected RNA polymeRase II subunit RPB1 OS=SacchaRomyces ceRevisiae (stRain ATCC 204508 / S288c) OX=559292 GN=RPO21 PE=1 SV=2	DNA-diRected RNA polymeRase II subunit RPB2 OS=SacchaRomyces ceRevisiae (stRain ATCC 204508 / S288c) OX=559292 GN=RPB2 PE=1 SV=2	244.12	1093	507	K1(DSSO)	K3(DSSO)
DSSO	Inter	3	2	GNLMG[K]R	P04050	6	TAYHS[K]R	P08518	6	DNA-diRected RNA polymeRase II subunit RPB1 OS=SacchaRomyces ceRevisiae (stRain ATCC 204508 / S288c) OX=559292 GN=RPO21 PE=1 SV=2	DNA-diRected RNA polymeRase II subunit RPB2 OS=SacchaRomyces ceRevisiae (stRain ATCC 204508 / S288c) OX=559292 GN=RPB2 PE=1 SV=2	222.88	343	934	Nterm(Acetyl);M4(Oxidation);K6(DSSO)	K6(DSSO)
DSSO	Inter	2	2	GNLMG[K]R	P04050	6	TAYH[S]KR	P08518	5	DNA-diRected RNA polymeRase II subunit RPB1 OS=SacchaRomyces ceRevisiae (stRain ATCC 204508 / S288c) OX=559292 GN=RPO21 PE=1 SV=2	DNA-diRected RNA polymeRase II subunit RPB2 OS=SacchaRomyces ceRevisiae (stRain ATCC 204508 / S288c) OX=559292 GN=RPB2 PE=1 SV=2	194.96	343	933	M4(Oxidation);K6(DSSO)	S5(DSSO)
SDA	Inter	2	2	SIAKTLT[Y]PEVVTPYNIDR	P04050	8	[R]KGDINPEVSMIRDIR	P08518	1	DNA-diRected RNA polymeRase II subunit RPB1 OS=SacchaRomyces ceRevisiae (stRain ATCC 204508 / S288c) OX=559292 GN=RPO21 PE=1 SV=2	DNA-diRected RNA polymeRase II subunit RPB2 OS=SacchaRomyces ceRevisiae (stRain ATCC 204508 / S288c) OX=559292 GN=RPB2 PE=1 SV=2	182.76	376	605	Y8(SDA)	Nterm(Acetyl);R1(SDA);N6(Deamidated);M11(Oxidation)
DSSO	Inter	1	2	[K]GQELK	P16370	1	NCYLSEATESDLY[K]LK	P08518	14	DNA-diRected RNA polymeRase II subunit RPB3 OS=SacchaRomyces ceRevisiae (stRain ATCC 204508 / S288c) OX=559292 GN=RPB3 PE=1 SV=2	DNA-diRected RNA polymeRase II subunit RPB2 OS=SacchaRomyces ceRevisiae (stRain ATCC 204508 / S288c) OX=559292 GN=RPB2 PE=1 SV=2	116.94	149	191	K1(DSSO)	C2(Carbamidomethyl);K14(DSSO)
DSSO	Inter	1	2	[K]GQELK	P16370	1	TAYHS[K]R	P08518	6	DNA-diRected RNA polymeRase II subunit RPB3 OS=SacchaRomyces ceRevisiae (stRain ATCC 204508 / S288c) OX=559292 GN=RPB3 PE=1 SV=2	DNA-diRected RNA polymeRase II subunit RPB2 OS=SacchaRomyces ceRevisiae (stRain ATCC 204508 / S288c) OX=559292 GN=RPB2 PE=1 SV=2	198.74	149	934	K1(DSSO)	K6(DSSO)
DSSO	Inter	1	2	[K]GQELK	P16370	1	TAYH[S]KR	P08518	5	DNA-diRected RNA polymeRase II subunit RPB3 OS=SacchaRomyces ceRevisiae (stRain ATCC 204508 / S288c) OX=559292 GN=RPB3 PE=1 SV=2	DNA-diRected RNA polymeRase II subunit RPB2 OS=SacchaRomyces ceRevisiae (stRain ATCC 204508 / S288c) OX=559292 GN=RPB2 PE=1 SV=2	137.31	149	933	K1(DSSO)	S5(DSSO)
SDA	Inter	1	2	NT[M]QYLTNFSR	P20433	3	AGV[S]QVLNR	P08518	4	DNA-diRected RNA polymeRase II subunit RPB4 OS=SacchaRomyces ceRevisiae (stRain ATCC 204508 / S288c) OX=559292 GN=RPB4 PE=1 SV=1	DNA-diRected RNA polymeRase II subunit RPB2 OS=SacchaRomyces ceRevisiae (stRain ATCC 204508 / S288c) OX=559292 GN=RPB2 PE=1 SV=2	206.09	145	480	M3(SDA);Q4(Deamidated);N8(Deamidated)	S4(SDA);Q5(Deamidated);N8(Deamidated)
DSSO	Inter	1	2	L[K]ESQLPR	P20434	2	FIS[T]LQVKLYGREGSSARTIK	P08518	4	DNA-diRected RNA polymeRases I, II, and III subunit RPABC1 OS=SacchaRomyces ceRevisiae (stRain ATCC 204508 / S288c) OX=559292 GN=RPB5 PE=1 SV=1	DNA-diRected RNA polymeRase II subunit RPB2 OS=SacchaRomyces ceRevisiae (stRain ATCC 204508 / S288c) OX=559292 GN=RPB2 PE=1 SV=2	130.26	171	253	K2(DSSO)	T4(DSSO);Cterm(DSSO:NH3)
DSSO	Inter	1	2	L[K]ESQLPR	P20434	2	DCMIAHGAA[S]FLKER	P08518	10	DNA-diRected RNA polymeRases I, II, and III subunit RPABC1 OS=SacchaRomyces ceRevisiae (stRain ATCC 204508 / S288c) OX=559292 GN=RPB5 PE=1 SV=1	DNA-diRected RNA polymeRase II subunit RPB2 OS=SacchaRomyces ceRevisiae (stRain ATCC 204508 / S288c) OX=559292 GN=RPB2 PE=1 SV=2	129.21	171	1145	K2(DSSO)	C2(Carbamidomethyl);S10(DSSO)
DSSO	Inter	1	2	ATTPYMTK[Y]ER	P20435	9	[K]AAPSPISHVAEIR	P08518	1	DNA-diRected RNA polymeRases I, II, and III subunit RPABC2 OS=SacchaRomyces ceRevisiae (stRain ATCC 204508 / S288c) OX=559292 GN=RPO26 PE=1 SV=1	DNA-diRected RNA polymeRase II subunit RPB2 OS=SacchaRomyces ceRevisiae (stRain ATCC 204508 / S288c) OX=559292 GN=RPB2 PE=1 SV=2	152.95	88	228	M6(Oxidation);Y9(DSSO)	K1(DSSO)
DSSO	Inter	3	2	YNPLE[K]R	P22139	6	AMEYL[K]FR	P08518	6	DNA-diRected RNA polymeRases I, II, and III subunit RPABC5 OS=SacchaRomyces ceRevisiae (stRain ATCC 204508 / S288c) OX=559292 GN=RPB10 PE=1 SV=2	DNA-diRected RNA polymeRase II subunit RPB2 OS=SacchaRomyces ceRevisiae (stRain ATCC 204508 / S288c) OX=559292 GN=RPB2 PE=1 SV=2	257.54	68	813	Nterm(Acetyl);K6(DSSO)	M2(Oxidation);K6(DSSO)
DSSO	Inter	2	2	[K]VLDVTK	P04050	1	EGNGVLIC[K]LR	P16370	9	DNA-diRected RNA polymeRase II subunit RPB1 OS=SacchaRomyces ceRevisiae (stRain ATCC 204508 / S288c) OX=559292 GN=RPO21 PE=1 SV=2	DNA-diRected RNA polymeRase II subunit RPB3 OS=SacchaRomyces ceRevisiae (stRain ATCC 204508 / S288c) OX=559292 GN=RPB3 PE=1 SV=2	119.45	689	146	K1(DSSO)	C8(Carbamidomethyl);K9(DSSO)
DSSO	Inter	1	2	L[K]ESQLPR	P20434	2	SEEGPQV[K]IR	P16370	8	DNA-diRected RNA polymeRases I, II, and III subunit RPABC1 OS=SacchaRomyces ceRevisiae (stRain ATCC 204508 / S288c) OX=559292 GN=RPB5 PE=1 SV=1	DNA-diRected RNA polymeRase II subunit RPB3 OS=SacchaRomyces ceRevisiae (stRain ATCC 204508 / S288c) OX=559292 GN=RPB3 PE=1 SV=2	143.34	171	9	K2(DSSO)	Nterm(Acetyl);K8(DSSO)
DSSO	Inter	1	2	IIRKSE[T]SGR	P20434	7	AFKR[S]QKK	P20433	5	DNA-diRected RNA polymeRases I, II, and III subunit RPABC1 OS=SacchaRomyces ceRevisiae (stRain ATCC 204508 / S288c) OX=559292 GN=RPB5 PE=1 SV=1	DNA-diRected RNA polymeRase II subunit RPB4 OS=SacchaRomyces ceRevisiae (stRain ATCC 204508 / S288c) OX=559292 GN=RPB4 PE=1 SV=1	138.42	204	73	K4(DSSO:NH3);T7(DSSO)	Nterm(Acetyl);K3(DSSO:NH3);S5(DSSO);Cterm(DSSO:H2O)
DSSO	Inter	3	2	QLV[K]DR	P04050	4	[K]SETSGR	P20434	1	DNA-diRected RNA polymeRase II subunit RPB1 OS=SacchaRomyces ceRevisiae (stRain ATCC 204508 / S288c) OX=559292 GN=RPO21 PE=1 SV=2	DNA-diRected RNA polymeRases I, II, and III subunit RPABC1 OS=SacchaRomyces ceRevisiae (stRain ATCC 204508 / S288c) OX=559292 GN=RPB5 PE=1 SV=1	213.61	938	201	Nterm(Acetyl);K4(DSSO)	K1(DSSO)
DSSO	Inter	1	2	G[T]ALGIK	P08518	2	ADPVALYLGL[K]R	P20434	11	DNA-diRected RNA polymeRase II subunit RPB2 OS=SacchaRomyces ceRevisiae (stRain ATCC 204508 / S288c) OX=559292 GN=RPB2 PE=1 SV=2	DNA-diRected RNA polymeRases I, II, and III subunit RPABC1 OS=SacchaRomyces ceRevisiae (stRain ATCC 204508 / S288c) OX=559292 GN=RPB5 PE=1 SV=1	174.62	339	191	T2(DSSO);Cterm(DSSO:NH3)	K11(DSSO)
DSSO	Inter	1	2	TAYHS[K]R	P08518	6	L[K]ESQLPR	P20434	2	DNA-diRected RNA polymeRase II subunit RPB2 OS=SacchaRomyces ceRevisiae (stRain ATCC 204508 / S288c) OX=559292 GN=RPB2 PE=1 SV=2	DNA-diRected RNA polymeRases I, II, and III subunit RPABC1 OS=SacchaRomyces ceRevisiae (stRain ATCC 204508 / S288c) OX=559292 GN=RPB5 PE=1 SV=1	112.49	934	171	K6(DSSO)	K2(DSSO)
DSSO	Inter	6	2	E[K]AIPK	P20435	2	L[K]ESQLPR	P20434	2	DNA-diRected RNA polymeRases I, II, and III subunit RPABC2 OS=SacchaRomyces ceRevisiae (stRain ATCC 204508 / S288c) OX=559292 GN=RPO26 PE=1 SV=1	DNA-diRected RNA polymeRases I, II, and III subunit RPABC1 OS=SacchaRomyces ceRevisiae (stRain ATCC 204508 / S288c) OX=559292 GN=RPB5 PE=1 SV=1	196.13	72	171	K2(DSSO)	K2(DSSO)
DSSO	Inter	3	2	TL[K]EK	P20435	3	RELL[K]R	P20434	5	DNA-diRected RNA polymeRases I, II, and III subunit RPABC2 OS=SacchaRomyces ceRevisiae (stRain ATCC 204508 / S288c) OX=559292 GN=RPO26 PE=1 SV=1	DNA-diRected RNA polymeRases I, II, and III subunit RPABC1 OS=SacchaRomyces ceRevisiae (stRain ATCC 204508 / S288c) OX=559292 GN=RPB5 PE=1 SV=1	139.08	70	166	K3(DSSO)	K5(DSSO)
DSSO	Inter	1	2	D[K]AGR	P04050	2	TLKEKAIP[K]DQR	P20435	9	DNA-diRected RNA polymeRase II subunit RPB1 OS=SacchaRomyces ceRevisiae (stRain ATCC 204508 / S288c) OX=559292 GN=RPO21 PE=1 SV=2	DNA-diRected RNA polymeRases I, II, and III subunit RPABC2 OS=SacchaRomyces ceRevisiae (stRain ATCC 204508 / S288c) OX=559292 GN=RPO26 PE=1 SV=1	148.34	728	76	K2(DSSO)	K5(DSSO:NH3);K9(DSSO)
DSSO	Inter	1	2	ELL[K]R	P20434	4	K[T]LKEKAIPK	P20435	2	DNA-diRected RNA polymeRases I, II, and III subunit RPABC1 OS=SacchaRomyces ceRevisiae (stRain ATCC 204508 / S288c) OX=559292 GN=RPB5 PE=1 SV=1	DNA-diRected RNA polymeRases I, II, and III subunit RPABC2 OS=SacchaRomyces ceRevisiae (stRain ATCC 204508 / S288c) OX=559292 GN=RPO26 PE=1 SV=1	119.15	166	68	K4(DSSO)	T2(DSSO);K4(DSSO:NH3);K6(DSSO:NH3)
DSSO	Inter	5	2	ELL[K]R	P20434	4	[K]TLKEK	P20435	1	DNA-diRected RNA polymeRases I, II, and III subunit RPABC1 OS=SacchaRomyces ceRevisiae (stRain ATCC 204508 / S288c) OX=559292 GN=RPB5 PE=1 SV=1	DNA-diRected RNA polymeRases I, II, and III subunit RPABC2 OS=SacchaRomyces ceRevisiae (stRain ATCC 204508 / S288c) OX=559292 GN=RPO26 PE=1 SV=1	132.78	166	67	K4(DSSO)	Nterm(Acetyl);K1(DSSO)
DSSO	Inter	5	2	ELL[K]R	P20434	4	TL[K]EK	P20435	3	DNA-diRected RNA polymeRases I, II, and III subunit RPABC1 OS=SacchaRomyces ceRevisiae (stRain ATCC 204508 / S288c) OX=559292 GN=RPB5 PE=1 SV=1	DNA-diRected RNA polymeRases I, II, and III subunit RPABC2 OS=SacchaRomyces ceRevisiae (stRain ATCC 204508 / S288c) OX=559292 GN=RPO26 PE=1 SV=1	233.17	166	70	Nterm(Acetyl);K4(DSSO)	Nterm(Acetyl);K3(DSSO)
DSSO	Inter	5	2	ELL[K]R	P20434	4	E[K]AIPK	P20435	2	DNA-diRected RNA polymeRases I, II, and III subunit RPABC1 OS=SacchaRomyces ceRevisiae (stRain ATCC 204508 / S288c) OX=559292 GN=RPB5 PE=1 SV=1	DNA-diRected RNA polymeRases I, II, and III subunit RPABC2 OS=SacchaRomyces ceRevisiae (stRain ATCC 204508 / S288c) OX=559292 GN=RPO26 PE=1 SV=1	205.5	166	72	K4(DSSO)	K2(DSSO)
SDA	Inter	2	2	M[K]HGTYDK	P08518	2	LE[G]NYR	P20436	3	DNA-diRected RNA polymeRase II subunit RPB2 OS=SacchaRomyces ceRevisiae (stRain ATCC 204508 / S288c) OX=559292 GN=RPB2 PE=1 SV=2	DNA-diRected RNA polymeRases I, II, and III subunit RPABC3 OS=SacchaRomyces ceRevisiae (stRain ATCC 204508 / S288c) OX=559292 GN=RPB8 PE=1 SV=1	178.62	886	127	Nterm(Acetyl);M1(Oxidation);K2(SDA)	Nterm(Acetyl);G3(SDA)
DSSO	Inter	16	2	AMEYL[K]FR	P08518	6	MILTHVDLIE[K]FLR	P22139	11	DNA-diRected RNA polymeRase II subunit RPB2 OS=SacchaRomyces ceRevisiae (stRain ATCC 204508 / S288c) OX=559292 GN=RPB2 PE=1 SV=2	DNA-diRected RNA polymeRases I, II, and III subunit RPABC5 OS=SacchaRomyces ceRevisiae (stRain ATCC 204508 / S288c) OX=559292 GN=RPB10 PE=1 SV=2	584.24	813	59	Nterm(Acetyl);M2(Oxidation);K6(DSSO)	Nterm(Acetyl);M1(Oxidation);K11(DSSO)
DSSO	Inter	8	2	FV[K]VR	P08518	3	MILTHVDLIE[K]FLR	P22139	11	DNA-diRected RNA polymeRase II subunit RPB2 OS=SacchaRomyces ceRevisiae (stRain ATCC 204508 / S288c) OX=559292 GN=RPB2 PE=1 SV=2	DNA-diRected RNA polymeRases I, II, and III subunit RPABC5 OS=SacchaRomyces ceRevisiae (stRain ATCC 204508 / S288c) OX=559292 GN=RPB10 PE=1 SV=2	172.87	965	59	K3(DSSO)	Nterm(Acetyl);M1(Oxidation);K11(DSSO)
DSSO	Inter	9	2	FV[K]VR	P08518	3	YNPLE[K]R	P22139	6	DNA-diRected RNA polymeRase II subunit RPB2 OS=SacchaRomyces ceRevisiae (stRain ATCC 204508 / S288c) OX=559292 GN=RPB2 PE=1 SV=2	DNA-diRected RNA polymeRases I, II, and III subunit RPABC5 OS=SacchaRomyces ceRevisiae (stRain ATCC 204508 / S288c) OX=559292 GN=RPB10 PE=1 SV=2	247.73	965	68	K3(DSSO)	Nterm(Acetyl);K6(DSSO)
DSSO	Inter	1	2	TAYH[S]KR	P08518	5	YNPLE[K]R	P22139	6	DNA-diRected RNA polymeRase II subunit RPB2 OS=SacchaRomyces ceRevisiae (stRain ATCC 204508 / S288c) OX=559292 GN=RPB2 PE=1 SV=2	DNA-diRected RNA polymeRases I, II, and III subunit RPABC5 OS=SacchaRomyces ceRevisiae (stRain ATCC 204508 / S288c) OX=559292 GN=RPB10 PE=1 SV=2	115.46	933	68	S5(DSSO)	K6(DSSO)
DSSO	Inter	1	2	LR[K]GQELK	P16370	3	FLRYNPLE[K]RD	P22139	9	DNA-diRected RNA polymeRase II subunit RPB3 OS=SacchaRomyces ceRevisiae (stRain ATCC 204508 / S288c) OX=559292 GN=RPB3 PE=1 SV=2	DNA-diRected RNA polymeRases I, II, and III subunit RPABC5 OS=SacchaRomyces ceRevisiae (stRain ATCC 204508 / S288c) OX=559292 GN=RPB10 PE=1 SV=2	175.72	149	68	K3(DSSO)	K9(DSSO)
DSSO	Inter	2	2	[K]GQELK	P16370	1	YNPLE[K]RD	P22139	6	DNA-diRected RNA polymeRase II subunit RPB3 OS=SacchaRomyces ceRevisiae (stRain ATCC 204508 / S288c) OX=559292 GN=RPB3 PE=1 SV=2	DNA-diRected RNA polymeRases I, II, and III subunit RPABC5 OS=SacchaRomyces ceRevisiae (stRain ATCC 204508 / S288c) OX=559292 GN=RPB10 PE=1 SV=2	221.2	149	68	K1(DSSO)	K6(DSSO)
DSSO	Inter	10	2	[K]GQELK	P16370	1	YNPLE[K]R	P22139	6	DNA-diRected RNA polymeRase II subunit RPB3 OS=SacchaRomyces ceRevisiae (stRain ATCC 204508 / S288c) OX=559292 GN=RPB3 PE=1 SV=2	DNA-diRected RNA polymeRases I, II, and III subunit RPABC5 OS=SacchaRomyces ceRevisiae (stRain ATCC 204508 / S288c) OX=559292 GN=RPB10 PE=1 SV=2	234.91	149	68	Nterm(Acetyl);K1(DSSO)	Nterm(Acetyl);K6(DSSO)
DSSO	Inter	1	2	GNLMG[K]R	P04050	6	[T]GKPKPSTWDLASK	P33203	1	DNA-diRected RNA polymeRase II subunit RPB1 OS=SacchaRomyces ceRevisiae (stRain ATCC 204508 / S288c) OX=559292 GN=RPO21 PE=1 SV=2	Pre-mRNA-processing protein PRP40 OS=Saccharomyces cerevisiae (strain ATCC 204508 / S288c) OX=559292 GN=PRP40 PE=1 SV=1	146.57	343	511	M4(Oxidation);K6(DSSO)	T1(DSSO);Cterm(DSSO:H2O)
SDA	Inter	1	2	GVENI[E]R	P04050	6	IQQKLQN[E]R	P33203	8	DNA-diRected RNA polymeRase II subunit RPB1 OS=SacchaRomyces ceRevisiae (stRain ATCC 204508 / S288c) OX=559292 GN=RPO21 PE=1 SV=2	Pre-mRNA-processing protein PRP40 OS=Saccharomyces cerevisiae (strain ATCC 204508 / S288c) OX=559292 GN=PRP40 PE=1 SV=1	226.02	1280	489	Nterm(Acetyl);E6(SDA)	Q2(Deamidated);E8(SDA)
DSSO	Inter	2	2	E[K]AIPK	P20435	2	ILPTDGSAEFNV[K]YR	P34087	13	DNA-diRected RNA polymeRases I, II, and III subunit RPABC2 OS=SacchaRomyces ceRevisiae (stRain ATCC 204508 / S288c) OX=559292 GN=RPO26 PE=1 SV=1	DNA-diRected RNA polymeRase II subunit RPB7 OS=SacchaRomyces ceRevisiae (stRain ATCC 204508 / S288c) OX=559292 GN=RPB7 PE=1 SV=1	139.77	72	73	K2(DSSO)	K13(DSSO)
SDA	Inter	1	2	QSLD[T]IGGSDAAFEK	P04050	5	LGALKTNFETE[W]NLQTLAADDAF	P38902	12	DNA-diRected RNA polymeRase II subunit RPB1 OS=SacchaRomyces ceRevisiae (stRain ATCC 204508 / S288c) OX=559292 GN=RPO21 PE=1 SV=2	DNA-diRected RNA polymeRase II subunit RPB11 OS=SacchaRomyces ceRevisiae (stRain ATCC 204508 / S288c) OX=559292 GN=RPB11 PE=1 SV=1	209.27	885	109	Nterm(Acetyl);Q1(Deamidated);T5(SDA)	W12(SDA);Q15(Deamidated)
DSSO	Inter	2	2	GIA[K]EHAK	P16370	4	FELFLLGEGE[S]KLK	P38902	11	DNA-diRected RNA polymeRase II subunit RPB3 OS=SacchaRomyces ceRevisiae (stRain ATCC 204508 / S288c) OX=559292 GN=RPB3 PE=1 SV=2	DNA-diRected RNA polymeRase II subunit RPB11 OS=SacchaRomyces ceRevisiae (stRain ATCC 204508 / S288c) OX=559292 GN=RPB11 PE=1 SV=1	235.55	165	17	K4(DSSO)	S11(DSSO)
DSSO	Inter	3	2	GIDTLQ[K]K	P16370	7	FELFLLGEGE[S]KLK	P38902	11	DNA-diRected RNA polymeRase II subunit RPB3 OS=SacchaRomyces ceRevisiae (stRain ATCC 204508 / S288c) OX=559292 GN=RPB3 PE=1 SV=2	DNA-diRected RNA polymeRase II subunit RPB11 OS=SacchaRomyces ceRevisiae (stRain ATCC 204508 / S288c) OX=559292 GN=RPB11 PE=1 SV=1	558.4	253	17	K7(DSSO)	Nterm(Acetyl);S11(DSSO)
DSSO	Inter	1	2	GIA[K]EHAK	P16370	4	FELFLLGEGES[K]LK	P38902	12	DNA-diRected RNA polymeRase II subunit RPB3 OS=SacchaRomyces ceRevisiae (stRain ATCC 204508 / S288c) OX=559292 GN=RPB3 PE=1 SV=2	DNA-diRected RNA polymeRase II subunit RPB11 OS=SacchaRomyces ceRevisiae (stRain ATCC 204508 / S288c) OX=559292 GN=RPB11 PE=1 SV=1	217.69	165	18	K4(DSSO)	K12(DSSO)
